# Supplementary material for: Distribution of Aedes mosquito species along the rural–urban gradient in Lambaréné and its surroundings
Source: Parasit Vectors. 2023 Oct 12;16:360. doi: 10.1186/s13071-023-05901-2 (PMC10571480; doi:10.1186/s13071-023-05901-2)
Supplement: Supplementary file 2 — Additional file 2. Dataset. Entomological survey in Lambaréné and its surroundings. [file 13071_2023_5901_MOESM2_ESM.xlsx]

## Sheet: data
date_col	heure_col	saison	location	duration of suctioning	nbre_collector	Zone	area	acces to eau	type_veget	Type of crops	type_of tree	fruit_tree	mure	Presence_ breeding site	status_breeding site	larvae_identification	zone_etud	arbre_mure	gites_especies	fruit_sweet	Rural_zone	Urban_zone	Tap water	Water river	Rainwater	Well water	Urban forest	Herbaceous or Shrub	Tropical forest	Rubber forest	Manihot esculenta	Hevea brasiliensis	None culture	ae_albopic_m	ae_albopic_f	ae_aegy_m	ae_aegy_f	Ae Albopictus	Ae aegypti	aedes_sp
2019-11-26T00:00:00Z	6h00-10h00	Rainy Period	Musée	4	2	Zone 1	Urban Area	pompe privée	arbustive	sapin	corombone, cèrise	No	N	Yes	Absence of larvae	aucune	LBN-Zone 1	No		No		LBN-Zone 1	Yes	No	No	No	No	Yes	No	No	No	No	Yes	3	6	1	9	9	10	19
2019-11-29T00:00:00Z	6h00-10h00	Rainy Period	Musée	4	2	Zone 1	Urban Area	pompe privée	arbustive	sapin	corombone, cèrise	No	N	Yes	Absence of larvae	aucune	LBN-Zone 1	No		No		LBN-Zone 1	Yes	No	No	No	No	Yes	No	No	No	No	Yes	14	6	0	32	20	32	52
2019-11-30T00:00:00Z	6h00-10h00	Rainy Period	Musée	4	2	Zone 1	Urban Area	pompe privée	arbustive	sapin	corombone, cèrise	No	N	Yes	Absence of larvae	aucune	LBN-Zone 1	No		No		LBN-Zone 1	Yes	No	No	No	No	Yes	No	No	No	No	Yes	24	0	0	14	24	14	38
2019-12-02T00:00:00Z	6h00-10h00	Rainy Period	CHU	4	2	Zone 1	Urban Area	pompe privée	foret urbaine	autre	arbre sauvage	No	N	No	Absence of larvae	aucune	LBN-Zone 1	No		No		LBN-Zone 2	No	No	No	No	Yes	No	Yes	no	no	no	yes	0	0	0	0	0	0	0
2019-12-04T00:00:00Z	6h00-10h00	Rainy Period	Abongo	4	2	Zone 1	Urban Area	pompe publique	arbre-herbe	autre	manguier/corombonne	No	N	Yes	Absence of larvae	aucune	LBN-Zone 1	No		No		LBN-Zone 1	Yes	No	No	No	No	Yes	No	No	No	No	Yes	6	0	0	4	6	4	10
2019-12-07T00:00:00Z	6h00-10h00	Rainy Period	Lumiere	4	2	Zone 1	Urban Area	pompe publique	herbacée	autre	pommier	Yes	Y	Yes	Absence of larvae	aedes	LBN-Zone 1	Yes		No		LBN-Zone 1	Yes	No	No	No	No	Yes	No	No	No	No	Yes	0	6	0	0	6	0	6
2019-12-11T00:00:00Z	6h00-10h00	Rainy Period	Musée	4	2	Zone 1	Urban Area	pompe privée	arbustive	sapin	corombone, cèrise	Yes	N	Yes	Absence of larvae	aucune	LBN-Zone 1	No		No		LBN-Zone 1	Yes	No	No	No	No	Yes	No	No	No	No	Yes	4	20	0	6	24	6	30
2019-12-12T00:00:00Z	6h00-10h00	Rainy Period	Lumiere	4	2	Zone 1	Urban Area	pompe publique	herbacée	autre	pommier	Yes	Y	Yes	Presence of larvae	aedes	LBN-Zone 1	Yes	Aedes	No		LBN-Zone 1	Yes	No	No	No	No	Yes	No	No	No	No	Yes	19	22	0	1	41	1	42
2019-12-14T00:00:00Z	6h00-10h00	Rainy Period	CHU	4	2	Zone 1	Urban Area	pompe privée	foret urbaine	autre	arbre sauvage	No	N	No	Absence of larvae	aucune	LBN-Zone 1	No		No		LBN-Zone 2	No	No	No	No	Yes	No	Yes	no	no	no	yes	0	0	0	0	0	0	0
2019-12-16T00:00:00Z	6h00-10h00	Rainy Period	Adouma 1	4	2	Zone 1	Urban Area	pompe publique	foret urbaine	autre	manguier	Yes	N	Yes	Absence of larvae	aucune	LBN-Zone 1	No		No		LBN-Zone 2	No	No	No	No	Yes	No	Yes	no	no	no	yes	0	0	0	0	0	0	0
2019-12-19T00:00:00Z	6h00-10h00	Rainy Period	Lumiere	4	2	Zone 1	Urban Area	pompe publique	herbacée	autre	pommier	Yes	Y	Yes	Presence of larvae	aedes	LBN-Zone 1	Yes	Aedes	No		LBN-Zone 1	Yes	No	No	No	No	Yes	No	No	No	No	Yes	1	3	0	0	4	0	4
2019-12-19T00:00:00Z	6h00-10h00	Rainy Period	Musée	4	2	Zone 1	Urban Area	pompe privée	arbustive	Sapin	corombone, cèrise	Yes	N	No		aucune	LBN-Zone 1	No		No		LBN-Zone 1	Yes	No	No	No	No	Yes	No	No	No	No	Yes	24	0	0	0	24	0	24
2019-12-21T00:00:00Z	6h00-10h00	Rainy Period	Adouma 1	4	2	Zone 1	Urban Area	pompe publique	foret urbaine	autre	manguier	Yes	N	Yes	Absence of larvae	aucune	LBN-Zone 1	No		No		LBN-Zone 2	No	No	No	No	Yes	No	Yes	no	no	no	yes	0	0	0	0	0	0	0
2019-12-23T00:00:00Z	6h00-10h00	Rainy Period	Benguié 2	4	2	Zone rurale 1	Rural area	riviere	foret	autre	arbre sauvage	No	N/A	No		aucune	Rural Zone1 PK-LBN-route lbv	No		No	Rural Zone1 PK-LBN-route lbv		No	Yes	No	No	No	No	Yes	No	No	No	Yes	0	2	0	0	2	0	2
2019-12-28T00:00:00Z	6h00-10h00	Rainy Period	Benguié 2	4	2	Zone rurale 1	Rural area	riviere	foret	autre	arbre sauvage	No	N/A	No		aucune	Rural Zone1 PK-LBN-route lbv	No		No	Rural Zone1 PK-LBN-route lbv		No	Yes	No	No	No	No	Yes	No	No	No	Yes	0	0	0	0	0	0	0
2019-12-30T00:00:00Z	6h00-10h00	Rainy Period	Musée	4	2	Zone 1	Urban Area	pompe privée	arbustive	Sapin	manguier	Yes	N	Yes	Absence of larvae	aedes	LBN-Zone 1	No		No		LBN-Zone 1	Yes	No	No	No	No	Yes	No	No	No	No	Yes	45	55	33	29	100	62	162
2020-01-04T00:00:00Z	6h00-10h00	Dry Period	Adouma 2	4	2	Zone 1	Urban Area	pompe publique	foret urbaine	autre	arbre sauvage	No	N	Yes	Absence of larvae	aucune	LBN-Zone 1	No		No		LBN-Zone 1	No	No	No	No	Yes	No	Yes	no	no	no	yes	0	0	0	0	0	0	0
2020-01-06T00:00:00Z	6h00-10h00	Dry Period	Abongo	4	2	Zone 1	Urban Area	pompe publique	herbacée	autre	manguier/corombonne	Yes	N	Yes	Absence of larvae	non	LBN-Zone 1	No		No		LBN-Zone 1	Yes	No	No	No	No	Yes	No	No	No	No	Yes	0	6	0	0	6	0	6
2020-01-09T00:00:00Z	6h00-10h00	Dry Period	Benguié 4	4	2	Zone rurale 1	Rural area	riviere	Foret	autre	abre sans fruit, pampelmousse	No	N/A	No		aucune	Rural Zone1 PK-LBN-route lbv	No		No	Rural Zone1 PK-LBN-route lbv		No	Yes	No	No	No	No	Yes	No	No	No	Yes	0	0	0	0	0	0	0
2020-01-10T00:00:00Z	6h00-10h00	Dry Period	Benguié 4	4	2	Zone rurale 1	Rural area	riviere	Foret	autre	abre sans fruit, pampelmousse	No	N/A	No		aucune	Rural Zone1 PK-LBN-route lbv	No		No	Rural Zone1 PK-LBN-route lbv		No	Yes	No	No	No	No	Yes	No	No	No	Yes	0	6	0	0	6	0	6
2020-01-13T00:00:00Z		Dry Period	Fangui 1	4	2	Zone 1	Urban Area	riviere/pompe publique	Foret	autre	abre sans fruit,	No	No	Yes	Absence of larvae	aucune	LBN-Zone 1	No		No		LBN-Zone 1	no	Yes	Yes	No	Yes	Yes	No	No	No	No	Yes	0	0	0	0	0	0	0
2020-01-14T00:00:00Z	6h00-10h00	Dry Period	Adiwa	4	2	Zone 2	Urban Area	pompe privée	herbacée	autre	Manguier	Yes	N	Yes	Absence of larvae	aucune	LBN-Zone 2	No		No		LBN-Zone 2	Yes	No	No	No	No	Yes	No	No	No	No	Yes	21	44	0	0	65	0	65
2020-01-16T00:00:00Z	6h00-10h00	Dry Period	Adouma 2	4	2	Zone 1	Urban Area	pompe publique	foret urbaine	autre	arbre sauvage	No	N	Yes	Absence of larvae	aucune	LBN-Zone 1	No		No		LBN-Zone 1	No	No	No	No	Yes	No	Yes	no	no	no	yes	0	0	0	0	0	0	0
2020-01-18T00:00:00Z		Dry Period	Fangui 1	4	2	Zone 1	Urban Area	riviere/pompe publique	Foret	autre	abre sans fruit,	No	No	Yes	Absence of larvae	aucune	LBN-Zone 1	No		No		LBN-Zone 1	no	Yes	Yes	No	Yes	Yes	No	No	No	No	Yes	0	0	0	0	0	0	0
2020-01-20T00:00:00Z		Dry Period	Fangui 2	4	2	Zone 1	Urban Area	riviere/pompe publique	autre	autre	manguier	Yes	No	Yes	Absence of larvae	aucune	LBN-Zone 1	No		No		LBN-Zone 1	no	Yes	Yes	No	Yes	Yes	No	No	No	No	Yes	0	0	0	0	0	0	0
2020-01-25T00:00:00Z		Dry Period	Fangui 2	4	2	Zone 1	Urban Area	riviere/pompe publique	autre	autre	manguier	Yes	No	Yes	Absence of larvae	aucune	LBN-Zone 1	No		No		LBN-Zone 1	no	Yes	Yes	No	Yes	Yes	No	No	No	No	Yes	0	0	0	0	0	0	0
2020-01-29T00:00:00Z	6h00-10h00	Dry Period	Adiwa	4	2	Zone 2	Urban Area	pompe privée	herbacée	feuille de manioc	Manguier	Yes	N	Yes	Absence of larvae	aucune	LBN-Zone 2	No		No		LBN-Zone 2	Yes	No	No	No	No	Yes	No	No	Yes	No	No	29	46	0	1	75	1	76
2020-01-31T00:00:00Z	6h00-10h00	Dry Period	Lumiere	4	2	Zone 1	Urban Area	pompe publique	herbacée	autre	pommier	Yes	Y	Yes	Presence of larvae	aedes	LBN-Zone 1	Yes	Aedes	No		LBN-Zone 1	Yes	No	No	No	No	Yes	No	No	No	No	Yes	12	53	0	0	65	0	65
2020-02-04T00:00:00Z	6h00-10h00	Dry Period	Moussamoukougou	4	2	Zone 1	Urban Area	pompe privée	herbacée	autre	Atangatier	Yes	N	No		aucune	LBN-Zone 1	No		No		LBN-Zone 1	Yes	No	No	No	No	Yes	No	No	No	No	Yes	20	15	0	0	35	0	35
2020-02-07T00:00:00Z	6h00-10h00	Dry Period	Atongo site 1	4	2	Zone 2	Urban Area	pompe privée	herbacée	autre	pommier	Yes	Y	Yes	Presence of larvae	aucune	LBN-Zone 2	Yes	Other	No		LBN-Zone 2	Yes	No	No	No	No	Yes	No	No	No	No	Yes	39	38	0	1	77	1	78
2020-02-08T00:00:00Z	6h00-10h00	Dry Period	Moussamoukougou	4	2	Zone 1	Urban Area	pompe privée	herbacée	autre	Atangatier	Yes	N	No		aucune	LBN-Zone 1	No		No		LBN-Zone 1	Yes	No	No	No	No	Yes	No	No	No	No	Yes	0	0	0	0	0	0	0
2020-02-11T00:00:00Z	6h00-10h00	Dry Period	Atongo site1	4	2	Zone 2	Urban Area	pompe privée	herbacée	feuille de manioc	pommier	Yes	Y	Yes	Presence of larvae	aucune	LBN-Zone 2	Yes	Other	No		LBN-Zone 2	Yes	No	No	No	No	Yes	No	No	Yes	No	No	14	36	0	0	50	0	50
2020-02-14T00:00:00Z	6h00-10h00	Dry Period	Atongo site 2	4	2	Zone 2	Urban Area	pompe privée	herbacée	autre	Goyave/cacao/coco	Yes	y	Yes	Presence of larvae	aedes	LBN-Zone 2	Yes	Aedes	Yes		LBN-Zone 2	Yes	No	No	No	No	Yes	No	No	No	No	Yes	15	31	0	0	46	0	46
2020-02-17T00:00:00Z	17h-19h00	Dry Period	Atongo site 2	4	2	Zone 2	Urban Area	pompe privée	herbacée	autre	Goyave/cacao/coco	Yes	Y	Yes	Presence of larvae	aedes	LBN-Zone 2	Yes	Aedes	Yes		LBN-Zone 2	Yes	No	No	No	No	Yes	No	No	No	No	Yes	1	13	0	0	14	0	14
2020-02-19T00:00:00Z	6h00-10h00	Dry Period	Atongo site 3	4	2	Zone 2	Urban Area	ruisseau/pomppe privée	herbacée	feuille de manioc	pommier	Yes	Y	Yes	Presence of larvae	aedes	LBN-Zone 2	Yes	Aedes	No		LBN-Zone 2	Yes	Yes	No	No	No	Yes	No	No	Yes	No	No	53	123	0	0	176	0	176
2020-02-20T00:00:00Z	6h00-10h00	Dry Period	Bindo site 1	4	2	zone rurale 1	Rural area	riviere	foret sauvage	autre	prunier/pamplemousse/palmier	Yes	N	No		aucune	Rural Zone1 PK-LBN-route lbv	No		No	Rural Zone1 PK-LBN-route lbv		No	Yes	No	No	No	No	Yes	No	No	No	Yes	20	27	0	0	47	0	47
2020-02-22T00:00:00Z	6h00-10h00	Dry Period	Château	4	2	zone 2	Urban Area	pompe publique/pompe privée	herbacée	autre	manguier	Yes	Yes	No		aucune	LBN-Zone 2	yes		Yes		LBN-Zone 2		No	No	No	No	Yes	No	No	No	No	Yes	0	0	0	0	0	0	0
2020-02-26T00:00:00Z	6h00-10h00	Dry Period	Atongo site 1	4	2	Zone 2	Urban Area	pompe privée	herbacée	autre	pommier	Yes	y	Yes	Absence of larvae	pos	LBN-Zone 2	Yes		No		LBN-Zone 2	Yes	No	No	No	No	Yes	No	No	No	No	Yes	7	11	0	0	18	0	18
2020-02-26T00:00:00Z	6h00-10h00	Dry Period	Atongo site 3	4	2	Zone 2	Urban Area	ruisseau/pomppe privée	herbacée	feuille de manioc	pommier	Yes	y	Yes	Presence of larvae	aedes	LBN-Zone 2	Yes	Aedes	No		LBN-Zone 2	Yes	Yes	No	No	No	Yes	No	No	Yes	No	No	45	53	0	0	98	0	98
2020-02-27T00:00:00Z	6h00-10h00	Dry Period	Château	4	2	zone 2	Urban Area	pompe publique/pompe privée	herbacée	autre	manguier	Yes	Yes	No		aucune	LBN-Zone 2	yes		Yes		LBN-Zone 2		No	No	No	No	Yes	No	No	No	No	Yes	0	0	0	0	0	0	0
2020-03-12T00:00:00Z	6h00-10h00	Rainy Period	Bindo site 1	4	2	Zone rurale 1	Rural area	ruisseau	foret sauvage	palmier	pamplemousse	Yes	N	No		aucune	Rural Zone1 PK-LBN-route lbv	No		No	Rural Zone1 PK-LBN-route lbv		No	Yes	No	No	No	No	Yes	No	No	No	Yes	21	75	0	0	96	0	96
2020-03-13T00:00:00Z	6h00-10h00	Rainy Period	LALALA	4	2	zone 2	Urban Area	popmpe publique	foret urbaine	autre	avocatier/pomier	Yes	N	No		aucune	LBN-Zone 2	No		No		LBN-Zone 2	Yes	No	No	No	Yes	No	No	No	No	No	Yes	27	22	0	0	49	0	49
2020-03-16T00:00:00Z	6h00-10h00	Rainy Period	LALALA	4	2	zone 2	Urban Area	popmpe publique	foret urbaine	autre	avocatier/pomier	Yes	N	No		aucune	LBN-Zone 2	No		No		LBN-Zone 2	Yes	No	No	No	Yes	No	No	No	No	No	Yes	0	0	0	0	0	0	0
2020-03-18T00:00:00Z	6h00-10h00	Rainy Period	POINT V	4	2	zone 2	Urban Area	pompe publique/peti marigot	herbacée	feuille de manioc	feuille de manioc	No	N	No		aucune	LBN-Zone 2	No		No		LBN-Zone 2	Yes	Yes	No	No	No	Yes	No	No	Yes	No	No	55	38	0	0	93	0	93
2020-03-25T00:00:00Z	6h00-10h00	Rainy Period	POINT V	4	2	zone 2	Urban Area	pompe publique/peti marigot	herbacée	feuille de manioc	plantation feuille de manioc	No	N	No		aucune	LBN-Zone 2	No		No		LBN-Zone 2	Yes	Yes	No	No	No	Yes	No	No	Yes	No	No	15	18	0	0	33	0	33
2020-03-26T00:00:00Z	6h00-10h00	Rainy Period	ISAC mintoumili	4	2	zone 3	Urban Area	pompe privée/riviere	herbacée	feuille de manioc	plantation de manioc/manguier	Yes	N	No		aucune	LBN-Zone 3	No		No		LBN-Zone 3	Yes	Yes	No	No	No	Yes	No	No	Yes	No	No	30	40	0	0	70	0	70
2020-03-30T00:00:00Z	6h00-10h00	Rainy Period	ISAC mintoumili	4	2	zone 3	Urban Area	pompe privée/riviere	herbacée	feuille de manioc	plantation de manioc/manguier	Yes	N	No		aucune	LBN-Zone 3	No		No		LBN-Zone 3	Yes	Yes	No	No	No	Yes	No	No	Yes	No	No	0	0	0	0	0	0	0
2020-04-04T00:00:00Z	6h00-10h00	Rainy Period	PK5 satdium	4	2	zone 3	Urban Area	pompe privée/riviere	herbacée	autre	arbre sauvage	No	N	Yes	Absence of larvae	aucune	LBN-Zone 3	No		No		LBN-Zone 3		Yes	No	Yes	No	Yes	No	No	No	No	Yes	0	0	0	0	0	0	0
2020-04-10T00:00:00Z	6h00-10h00	Rainy Period	PK5 satdium	4	2	zone 3	Urban Area	pompe privée/riviere	herbacée	autre	arbre sauvage	No	N	Yes	Absence of larvae	aucune	LBN-Zone 3	No		No		LBN-Zone 3		Yes	No	Yes	No	Yes	No	No	No	No	Yes	0	0	0	0	0	0	0
2020-04-14T00:00:00Z	6h00-10h00	Rainy Period	14 logements	4	2	zone 2	Urban Area	pompe privé/pompe publique		autre	arbre sauvage	No	N	Yes		aucune	LBN-Zone 2	No		No		LBN-Zone 2		No	No	Yes	Yes	No	No	No	No	No	Yes	0	0	0	0	0	0	0
2020-04-16T00:00:00Z	6h00-10h00	Rainy Period	Lalala 2	4	2	zone 2	Urban Area	rivieire/pompe publique	foret sauvage	autre	arbre sauvage	No	N	No		aucune	LBN-Zone 2	No		No		LBN-Zone 2		Yes	Yes	No	Yes	No	No	No	No	No	Yes	0	0	0	0	0	0	0
2020-04-18T00:00:00Z	6h00-10h00	Rainy Period	14 logements	4	2	zone 2	Urban Area	pompe privé/pompe publique		autre	arbre sauvage	No	N	Yes		aucune	LBN-Zone 2	No		No		LBN-Zone 2		No	No	Yes	Yes	No	No	No	No	No	Yes	0	0	0	0	0	0	0
2020-04-22T00:00:00Z	6h00-10h00	Rainy Period	Lalala 2	4	2	zone 2	Urban Area	rivieire/pompe publique	foret sauvage	autre	arbre sauvage	No	N	No		aucune	LBN-Zone 2	No		No		LBN-Zone 2		Yes	Yes	No	Yes	No	No	No	No	No	Yes	0	0	0	0	0	0	0
2020-05-13T00:00:00Z	6h00-10h00	Rainy Period	Carriere	4	2	zone 3	Urban Area	pompe publique/eau de puit	heracée et arbre fruitier/herbe et arbuste	plantation de manioc	plantation de manioc	No	N	No		aucune	LBN-Zone 3	No		No		LBN-Zone 3	Yes	No	No	Yes	No	Yes	No	No	Yes	No	No	39	39	0	0	78	0	78
2020-05-15T00:00:00Z	6h00-10h00	Rainy Period	Carriere	4	2	zone 3	Urban Area	pompe publique/eau de puit	heracée et arbre fruitier/herbe et arbuste	feuille de manioc	manguier	Yes	N	No		aucune	LBN-Zone 3	No		No		LBN-Zone 3	Yes	No	No	Yes	No	Yes	No	No	Yes	No	No	63	74	0	0	137	0	137
2020-06-05T00:00:00Z	6h00-10h00	Rainy Period	Evouang	4	2	zone 3	Urban Area	pompe privée	foret urbaine	feuille de manioc	arbre a fruit	Yes	N	Yes	Presence of larvae	aedes	LBN-Zone 3	No	Aedes	No		LBN-Zone 3	Yes	No	No	No	Yes	No	No	No	Yes	No	No	59	79	0	0	138	0	138
2020-06-10T00:00:00Z	6h00-10h00	Rainy Period	Evouang	4	2	zone 3	Urban Area	pompe privée	foret urbaine	plantation de manioc	plantation de manioc	Yes	N	Yes	Presence of larvae	aedes	LBN-Zone 3	No	Aedes	No		LBN-Zone 3	Yes	No	No	No	Yes	No	No	No	Yes	No	No	48	32	0	0	80	0	80
2020-06-11T00:00:00Z	6h00-10h00	Rainy Period	Porte de la ville	4	2	zone 3	Urban Area	eau de pluie/pompe privée	herbacée	autre	manguier/bananier	Yes	N	Yes	Presence of larvae	aedes	LBN-Zone 3	No	Aedes	No		LBN-Zone 3	Yes	No	Yes	No	No	Yes	No	No	No	No	Yes	7	26	0	0	33	0	33
2020-06-11T00:00:00Z	6h00-10h00	Rainy Period	Padouk	4	2	zone 3	Urban Area	pompe privée/eau de pluie	herbacée	feuille de manioc	plantation de manioc/manguier	Yes	N	Yes	Presence of larvae	ae/culex	LBN-Zone 3	No	Aedes	No		LBN-Zone 3	Yes	No	Yes	No	No	Yes	No	No	Yes	No	No	74	45	0	0	119	0	119
2020-06-12T00:00:00Z	6h00-10h00	Rainy Period	Marteau	4	2	zone 3	Urban Area	pompe privée/eau de pluie	herbacée	feuille de manioc	pommier/manguier	Yes	Y	No		aucune	LBN-Zone 3	Yes		Yes		LBN-Zone 3	Yes	No	Yes	No	No	Yes	No	No	Yes	No	No	29	32	0	0	61	0	61
2020-06-12T00:00:00Z	6h00-10h00	Rainy Period	Hacienda	4	2	zone 3	Urban Area	riviere/eau de pluie	foret hurbaine	autre	palmier/manguier	Yes	N	Yes	Presence of larvae	aedes	LBN-Zone 3	No	Aedes	No		LBN-Zone 3	No	Yes	Yes	No	Yes	No	No	No	No	No	Yes	8	6	0	0	14	0	14
2020-06-16T00:00:00Z	6h00-10h00	Rainy Period	Porte de la ville	4	2	zone 3	Urban Area	eau de pluie/pompe privée	herbacée	autre	manguier/bananier	Yes	N	Yes	Presence of larvae	aedes	LBN-Zone 3	No	Aedes	No		LBN-Zone 3	Yes	No	Yes	No	No	Yes	No	No	No	No	Yes	0	0	0	0	0	0	0
2020-06-17T00:00:00Z	6h00-10h00	Rainy Period	Padouk	4	2	zone 3	Urban Area	pompe privée/eau de pluie	herbacée	feuille de manioc	plantation de manioc/manguier	Yes	N	Yes	Presence of larvae	ae/culex	LBN-Zone 3	No	Aedes	No		LBN-Zone 3	Yes	No	Yes	No	No	Yes	No	No	Yes	No	No	0	0	0	0	0	0	0
2020-06-18T00:00:00Z	6h00-10h00	Rainy Period	Atsie	4	2	zone 3	Urban Area	pompe publique/riviere	Foret dense	autre	canne a sucre sauvage,feuille de manioc	No	N	No		aucune	LBN-Zone 3	No		No		LBN-Zone 3	Yes	Yes	No	No	No	No	Yes	No	No	No	Yes	10	29	0	0	39	0	39
2020-06-18T00:00:00Z	6h00-10h00	Rainy Period	Payote 1	4	2	zone 3	Urban Area	eau de pluie	arbustive,marecage	autre	canne a sucre	No	N	Yes	Absence of larvae	aucune	LBN-Zone 3	No		No		LBN-Zone 3	No	No	Yes	No	No	Yes	No	No	No	No	Yes	78	49	0	0	127	0	127
2020-06-19T00:00:00Z	6h00-10h00	Rainy Period	Payote 1	4	2	zone 3	Urban Area	eau de pluie	arbustive,marecage	autre	canne a sucre	No	N	Yes	Absence of larvae	aucune	LBN-Zone 3	No		No		LBN-Zone 3	No	No	Yes	No	No	Yes	No	No	No	No	Yes	25	52	0	0	77	0	77
2020-06-19T00:00:00Z	6h00-10h00	Rainy Period	Petit paris 3	4	2	zone 3	Urban Area	pompe privée/eau de pluie	arbustive	feuille de manioc	manguier	Yes	N	No		aucune	LBN-Zone 3	No		No		LBN-Zone 3	Yes	No	Yes	No	No	Yes	No	No	Yes	No	No	18	32	0	0	50	0	50
2020-06-22T00:00:00Z	6h00-10h00	Rainy Period	Marteau	4	2	zone 3	Urban Area	pompe privée/eau de pluie	herbacée	feuille de manioc	pommier/manguier	Yes	Y	No		aucune	LBN-Zone 3	Yes		Yes		LBN-Zone 3	Yes	No	Yes	No	No	Yes	No	No	Yes	No	No	0	0	0	0	0	0	0
2020-06-24T00:00:00Z	6h00-10h00	Rainy Period	Payote2	4	2	zone 3	Urban Area	pompe privée	herbacée et marécage		manguier, attangatier	Yes	N	No		aucune	LBN-Zone 3	No		No		LBN-Zone 3	Yes	No	No	No	No	Yes	No	No	No	No	No	7	4	0	0	11	0	11
2020-06-24T00:00:00Z	6h00-10h00	Rainy Period	Petit paris 3	4	2	zone 3	Urban Area	riviere/eau de pluie	arbustive,marecage	autre	manguier, attangatier	Yes	N	No		aucune	LBN-Zone 3	No		No		LBN-Zone 3	No	Yes	Yes	No	No	Yes	No	No	No	No	Yes	0	0	0	0	0	0	0
2020-06-27T00:00:00Z	6h00-10h00	Rainy Period	Payote2	4	2	zone 3	Urban Area	pompe privée	herbacée et marécage		manguier, attangatier	Yes	N	No		aucune	LBN-Zone 3	No		No		LBN-Zone 3	Yes	No	No	No	No	Yes	No	No	No	No	No	0	0	0	0	0	0	0
2020-06-29T00:00:00Z	6h00-10h00	Rainy Period	Hacienda	4	2	zone 3	Urban Area	riviere/eau de pluie	foret hurbaine	autre	palmier/manguier	Yes	N	Yes	Presence of larvae	aedes	LBN-Zone 3	No	Aedes	No		LBN-Zone 3	No	Yes	Yes	No	Yes	No	No	No	No	No	Yes	0	0	0	0	0	0	0
2020-06-30T00:00:00Z	6h00-10h00	Rainy Period	Atsie	4	2	zone 3	Urban Area	pompe publique/riviere	Foret dense	autre	canne a sucre sauvage,feuille de manioc	No	N	No		aucune	LBN-Zone 3	No		No		LBN-Zone 3	Yes	Yes	No	No	No	No	Yes	No	No	No	Yes	0	0	0	0	0	0	0
2020-07-02T00:00:00Z	6h00-10h00	Dry Period	Pk14	4	2	zone rurale 2	Rural area	riviere/eau de pluie	foret dense pomier/plantation hévea	feuile de manioc/hévea	pommier	Yes	y	Yes	Presence of larvae	aedes	Rural Zone1 PK-LBN-route FGM	Yes	Aedes	No	Rural Zone1 PK-LBN-route FGM		No	Yes	Yes	No	No	No	Yes	Yes	Yes	Yes	No	44	135	0	0	179	0	179
2020-07-16T00:00:00Z	6h00-10h00	Dry Period	Pk14	4	2	zone rurale 2	Rural area	riviere/eau de pluie	foret dense pomier/plantation hévea	feuile de manioc/hévea	atangatier	Yes	y	Yes	Presence of larvae	aedes	Rural Zone1 PK-LBN-route FGM	Yes	Aedes	No	Rural Zone1 PK-LBN-route FGM		No	Yes	Yes	No	No	No	Yes	Yes	Yes	Yes	No	110	120	0	0	230	0	230
2020-07-24T00:00:00Z	6h00-10h00	Dry Period	Pk14	4	2	zone rurale 2	Rural area	riviere/eau de pluie	foret dense pomier/plantation hévea	feuille de manioc	pommier	Yes	N	Yes	Presence of larvae	aedes	Rural Zone1 PK-LBN-route FGM	No	Aedes	No	Rural Zone1 PK-LBN-route FGM		No	Yes	Yes	No	No	No	Yes	Yes	Yes	No	No	10	20	0	0	30	0	30
2020-07-30T00:00:00Z	6h00-10h00	Dry Period	PK14	4	2	zone rurale 2	Rural area	riviere/eau de pluie	foret dense pomier/plantation hévea	feuille de manioc	pommier	Yes	N	Yes	Presence of larvae	aedes	Rural Zone1 PK-LBN-route FGM	No	Aedes	No	Rural Zone1 PK-LBN-route FGM		No	Yes	Yes	No	No	No	Yes	Yes	Yes	No	No	20	60	0	0	80	0	80
2021-02-12T00:00:00Z	06-10h00	Dry Period	PK15-Zorban	4	2	zone rurale 1	Rural area	riviere/eau de pluie	foret dense	autre	pamplemousse	Yes	N	No		aucune	Rural Zone1 PK-LBN-route lbv	No		No	Rural Zone1 PK-LBN-route lbv		No	Yes	Yes	No	No	No	Yes	No	No	No	Yes	3	3	0	0	6	0	6
2021-02-17T00:00:00Z	06-10h00	Dry Period	PK15-Zorban	4	2	zone rurale 1	Rural area	riviere/eau de pluie	foret dense	autre	pamplemousse	Yes	N	No		aucune	Rural Zone1 PK-LBN-route lbv	No		No	Rural Zone1 PK-LBN-route lbv		No	Yes	Yes	No	No	No	Yes	No	No	No	Yes	0	0	0	0	0	0	0
2021-04-21T00:00:00Z	6h00-10h00	Rainy Period	Zile PK15	4	2	zone rurale 2	Rural area	riviere/eau de pluie	Foret d'hévea	Hévéa culture	Hévéa culture	No	N	Yes	Presence of larvae	aedes	Rural Zone1 PK-LBN-route FGM	No	Aedes	No	Rural Zone1 PK-LBN-route FGM		No	Yes	Yes	No	No	No	No	Yes	No	Yes	No	123	187	0	0	310	0	310
2021-04-23T00:00:00Z	6h00-10h00	Rainy Period	Zile PK15	4	2	zone rurale 2	Rural area	riviere/eau de pluie	Foret d'hévea	Hévéa culture	Hévéa culture	No	N	Yes	Presence of larvae	aedes	Rural Zone1 PK-LBN-route FGM	No	Aedes	No	Rural Zone1 PK-LBN-route FGM		No	Yes	Yes	No	No	No	No	Yes	No	Yes	No	535	507	0	0	1042	0	1042
